# Supplementary material for: Toward Thermally Stimuli-Responsive Polymeric Vesicles Fabricated by Block Copolymer Blends for Nanocarriers
Source: Micromachines (Basel). 2025 Sep 30;16(10):1131. doi: 10.3390/mi16101131 (PMC12566019; doi:10.3390/mi16101131)
Supplement: Supplementary file 1 [file micromachines-16-01131-s001.zip]

Archive with 1 entries (1 files):
- micromachines-3872984-supplementary.pdf
